# Supplementary material for: Mitochondrial metabolites predict adverse cardiovascular events in individuals with diabetes
Source: JCI Insight. 2023 Sep 8;8(17):e168563. doi: 10.1172/jci.insight.168563 (PMC10544215; doi:10.1172/jci.insight.168563)
Supplement: Supplemental tables 1-8 [file jciinsight-8-168563-s140.xlsx]

## Sheet: Supplemental Table 1
Supplemental Table 1. Baseline participant characteristics startified by MACE outcome
	TECOS		EXSCEL		CATHGEN
	Control	Case	Control	Case	Control	Case
n	498	498	491	487	666	664
Age (mean [SD], years)	65.17 (7.91)	67.26 (8.14)	65.23 (8.50)	65.35 (8.48)	58.48 (10.84)	62.54 (11.78)
Sex, male (%)	346 (69.5)	381 (76.5)	372 (75.8)	367 (75.4)	377 (56.6)	372 (56.0)
Race
White, N (%)	384 (77.1)	400 (80.3)	420 (85.5)	427 (87.7)	407 (61.1)	404 (60.8)
Black, N (%)	12 (2.4)	17 (3.4)	6 (1.2)	12 (2.5)	95 (32.1)	318 (30.8)
Other, N (%)	102 (20.5)	81 (16.3)	65 (13.2)	48 (9.9)	26 (8.8)	80 (7.7)
Weight (mean [SD], kg)	88.65 (18.75)	89.79 (19.20)	96.29 (19.60)	97.28 (20.62)	99.07 (25.23)	93.41 (23.18)
Body mass index (mean [SD], kg/m2)	31.31 (5.89)	31.30 (5.93)	33.23 (5.63)	33.47 (6.44)	33.74 (8.35)	32.03 (7.48)
Systolic BP (mean [SD], mmHg)	134.41 (16.53)	136.66 (18.60)	134.26 (14.61)	135.42 (17.39)	148.17 (25.39)	150.75 (26.41)
Hypertension, N (%)	434 (87.1)	450 (90.4)	442 (90.0)	447 (91.8)	518 (77.8)	530 (79.8)
Dyslipidemia, N (%)	394 (79.1)	399 (80.1)	424 (86.4)	428 (87.9)	457 (68.6)	480 (72.3)
CAD, N (%)	404 (81.1)	404 (81.1)	358 (72.9)	392 (80.5)	388 (58.6)	531 (80.3)
MI, N (%)	227 (45.6)	257 (51.6)	235 (47.9)	266 (54.6)	126 (18.9)	244 (36.7)
HF, N (%)	145 (29.1)	145 (29.1)	122 (24.8)	155 (31.8)	173 (26.8)	302 (46.0)
Cerebrovascular disease, N (%)	106 (21.3)	147 (29.5)	106 (21.6)	124 (25.5)	37 ( 5.6)	104 (15.7)
PAD, N (%)	63 (12.7)	68 (13.7)	87 (17.7)	113 (23.2)	40 ( 6.0)	92 (13.9)
Smoking, N (%)	59 (11.8)	55 (11.0)	274 (55.8)	274 (56.3)	295 (44.3)	352 (53.0)
HbA1C% (mean [SD])	7.27 (0.58)	7.29 (0.58)	8.16 (0.95)	8.15 (0.93)	7.61 (1.54)	7.82 (1.79)
Creatinine (mean [SD], mg/dL)	1.00 (0.28)	1.06 (0.29)	1.07 (0.28)	1.10 (0.32)	1.20 (1.16)	1.61 (1.76)
Total Cholesterol (mean [SD], mg/dL)	163.67 (43.15)	169.90 (49.55)	180.00 (297.49)	174.54 (54.69)	178.95 (52.68)	180.29 (64.20)
LDL (mean [SD], mg/dL)	86.96 (34.79)	98.41 (44.67)	87.59 (35.76)	95.52 (47.79)	92.87 (29.72)	91.39 (30.93)
HDL (mean [SD], mg/dL)	43.14 (13.06)	41.78 (11.67)	46.04 (55.39)	42.31 (12.06)	43.97 (13.56)	44.08 (14.53)
Data presented as mean (standard deviation) or N (%). BP, blood pressure; CAD, coronary artery disease; MI, myocardial infarction; HF, heart failure; PAD, peripheral arterial disease; HbA1C, hemoglobin A1C; LDL-C, low density lipoprotein cholesterol; HDL-C, high density lipoprotein cholesterol. Smoking variable definitions: TECOS (Current Smoker=1; Not Current Smoker=0); EXSCEL and CATHGEN (Curre…

## Sheet: Supplemental Table 2
Supplemental Table 2. Principal components analysis of metabolite factors with absolute factor load >0.4
Metabolite	Load on Factor	Factor
C10	-0.933651	Factor1
C8	-0.902442	Factor1
C12	-0.869492	Factor1
C16:2	-0.858937	Factor1
C14:1	-0.843079	Factor1
C16:1	-0.82909	Factor1
C14:2	-0.773953	Factor1
C14	-0.730566	Factor1
C6	-0.725408	Factor1
C10:1	-0.629102	Factor1
C12:1	-0.584464	Factor1
C18	-0.926203	Factor2
C18:1	-0.921516	Factor2
C16	-0.906736	Factor2
C18:2	-0.897734	Factor2
C4-DC/Ci4-DC	-0.877044	Factor2
C20:4	-0.83006	Factor2
C5-OH/C3-DC	-0.629074	Factor2
Serine	-0.476975	Factor2
C16:1-OH/C14:1-DC	-0.420802	Factor2
C18-OH/C16-DC	0.936542	Factor3
C20-OH/C18-DC	0.898762	Factor3
C18:1-DC	0.868414	Factor3
C18:1-OH/C16:1-DC	0.715283	Factor3
C16-OH/C14-DC	0.639306	Factor3
C22	0.540004	Factor3
C20	0.53981	Factor3
C12-OH/C10-DC	0.445272	Factor3
Tyrosine	-0.777539	Factor4
Leucine/Isoleucine	-0.776948	Factor4
Valine	-0.732403	Factor4
Methionine	-0.730568	Factor4
Phenylalanine	-0.706944	Factor4
Ornithine	-0.507936	Factor4
C14:1-OH	-0.711923	Factor5
C12-OH/C10-DC	-0.704898	Factor5
C10-OH/C8-DC	-0.704893	Factor5
C14-OH/C12-DC	-0.644963	Factor5
C2	-0.587272	Factor5
C6-DC/C8-OH	-0.54601	Factor5
C16:1-OH/C14:1-DC	-0.529803	Factor5
C12:1	-0.528674	Factor5
C4-OH	-0.506516	Factor5
C8:1-DC	-0.476621	Factor5
C8:1-OH/C6:1-DC	-0.40874	Factor5
Citrulline	-0.731982	Factor6
Arginine	-0.466963	Factor6
Ornithine	-0.463466	Factor6
C5-DC	-0.415779	Factor6
Alanine	-0.698997	Factor7
Glycine	-0.682848	Factor7
Proline	-0.646996	Factor7
Serine	-0.465498	Factor7
C4/Ci4	0.741347	Factor8
C3	0.677137	Factor8
C5	0.650465	Factor8
C5-DC	0.4981	Factor8
C5-OH/C3-DC	0.498045	Factor8
C8:1	0.923342	Factor9
C10:3	0.91036	Factor9
C10:2	0.731402	Factor9
C12:1	0.402656	Factor9
C5:1	0.625747	Factor10
C8:1-OH/C6:1-DC	0.415237	Factor10
Glutamine	-0.708585	Factor11
Arginine	-0.445276	Factor11
C18:2-OH	0.60328	Factor12

## Sheet: Supplemental Table 3
Supplemental Table 3. Metabolite factors associate with MACE in multivariate meta-analysis in TECOS and EXSCEL
		TECOS	EXSCEL	Meta-analysis
Factor	Factor Name	OR (95% CI)	OR (95% CI)	OR (95% CI)	p meta	p hetero
1	Medium- and long-chain acylcarnitines	1.09 (0.92 – 1.28)	1.28 (1.07 – 1.56)	1.17 (1.00 – 1.37)	0.046	0.21364
2	Long-chain acylcarnitines and short-chain dicarboxylacylcarnitines	1.48 (1.06 – 2.07)	1.08 (0.90 – 1.30)	1.22 (0.90 – 1.65)	0.194101	0.106649
3	Long-chain dicarboxyl-acylcarnitines	0.91 (0.79 – 1.05)	0.82 (0.65 – 0.97)	0.88 (0.78 – 0.99)	0.036	0.387032
4	Branched chain amino acids	0.95 (0.82 – 1.10)	1.06 (0.93 – 1.20)	1.01 (0.90 – 1.12)	0.899364	0.267044
5	Medium- and long-chain dicarboxylacylcarnitines	1.12 (0.97 – 1.30)	1.05 (0.91 – 1.22)	1.09 (0.98 – 1.20)	0.12156	0.510895
6	Amino acids and C5-DC	0.98 (0.85 – 1.13)	1.04 (0.89 – 1.21)	1.01 (0.91 – 1.12)	0.899728	0.567897
7	Amino acids	0.89 (0.76 – 1.02)	0.94 (0.82 – 1.08)	0.91 (0.83 – 1.01)	0.0770648	0.544531
8	C3-C5 and short-chain dicarboxylacylcarnitines	1.02 (0.89 – 1.18)	1.03 (0.90 – 1.19)	1.02 (0.93 – 1.13)	0.559031	0.919363
9	Medium-chain acylcarnitines	1.29 (1.11 – 1.49)	1.17 (1.02 – 1.34)	1.22 (1.11 – 1.35)	8.8642e-05	0.336555
10	C5:1 and Medium-chain dicarboxylacylcarnitines	1.11 (0.97 – 1.28)	0.97 (0.84 – 1.12)	1.04 (0.90 – 1.19)	0.59872	0.174584
11	Glutamate/Glutamic Acid and Arginine	0.97 (0.84 – 1.11)	1.04 (0.89 – 1.21)	1.00 (0.90 – 1.11)	0.9	0.48587
12	C18:2-OH	1.00 (0.88 – 1.15)	1.00 (0.88 – 1.13)	1.00 (0.91 – 1.10)	0.9	0.936955

## Sheet: Supplemental Table 4
Supplemental Table 4. Metabolite factors associate with MACE subcomponents in multivariate meta-analysis in TECOS and EXSCEL
Outcome	Factor	TECOS		EXSCEL		Meta-analysis
		n	OR (95% CI)	n	OR (95% CI)	n	OR (95% CI)	p meta
Non-fatal MI	1	184	0.90 (0.66-1.22)	287	1.10 (0.96-1.28)	471	1.04 (0.88-1.23)	0.618389
	3		1.02 (0.86-1.21)		0.89 (0.70-1.03)		0.96 (0.84-1.09)	0.507916
	9		1.49 (1.16-1.90)		1.35 (1.16-1.56)		1.38 (1.22-1.57)	5.31323e-07
Non-fatal stroke	1	98	1.54 (0.94-2.51)	89	1.03 (0.77-1.23)	187	1.18 (0.82-1.71)	0.371541
	3		1.01 (0.73-1.41)		0.67 (0.34-1.05)		0.89 (0.61-1.31)	0.557888
	9		2.08 (1.32-3.29)		1.00 (0.77-1.26)		1.40 (0.68-2.89)	0.358541
CV death	1	196	1.50 (1.01-2.23)	178	1.05 (0.9-1.22)	374	1.19 (0.85-1.67)	0.310318
	3		0.86 (0.64-1.16)		0.96 (0.75-1.11)		0.93 (0.80-1.09)	0.395174
	9		1.15 (0.91-1.45)		0.88 (0.73-1.05)		0.99 (0.77-1.29)	0.964895

## Sheet: Supplemental Table 5
Supplemental Table 5. Meta-analysis of TECOS and EXSCEL participants for individual metabolites heavily loaded in factors significantly associated with MACE
		Univariate Meta-analysis			Multivariate Meta-analysis
Factor	Metabolite	OR (95% CI)	p meta	p het	OR (95% CI)	p meta	p het
Factor1	C6	1.17 (0.87-1.56)	0.290384	0.053233	1.20 (0.92-1.57)	0.182583	0.0968468
Factor1	C8	1.23 (1.04-1.45)	0.0134273	0.599561	1.18 (0.99-1.4)	0.065172	0.520417
Factor1	C10:1	1.28 (1.01-1.63)	0.0451524	0.162491	1.26 (1.04-1.52)	0.0173674	0.358538
Factor1	C10	1.27 (1.09-1.49)	0.0025563	0.922238	1.20 (1.02-1.42)	0.0319446	0.930153
Factor1	C12	1.47 (1.21-1.78)	0.000101285	0.916682	1.37 (1.11-1.68)	0.00291172	0.814586
Factor1	C14:2	1.28 (1.03-1.61)	0.0294551	0.186745	1.27 (1.06-1.52)	0.00980582	0.362125
Factor1	C14:1	1.38 (1.15-1.67)	0.000565991	0.899067	1.33 (1.09-1.61)	0.0047491	0.78333
Factor1	C14	1.66 (1.30-2.12)	5.56681e-05	0.591143	1.54 (1.19-1.99)	0.00106354	0.832384
Factor1	C16:2	1.17 (1.00-1.37)	0.0456569	0.40898	1.18 (1.00-1.39)	0.0551575	0.781073
Factor1	C16:1	1.45 (1.18-1.8)	0.00055027	0.873655	1.46 (1.16-1.83)	0.00113237	0.959772
Factor1, Factor9	C12:1	1.60 (1.32-1.93)	1.71628e-06	0.761517	1.57 (1.28-1.93)	1.87587e-05	0.700433
Factor3	C12-OH/C10-DC	1.35 (1.06-1.7)	0.0131242	0.258272	1.23 (0.98-1.53)	0.0681501	0.41065
Factor3	C16-OH/C14-DC	1.03 (0.92-1.16)	0.562238	0.456738	1.04 (0.92-1.18)	0.512864	0.480906
Factor3	C18:1-OH/C16:1-DC	1.05 (0.92-1.19)	0.48266	0.452037	1.02 (0.89-1.17)	0.74657	0.735486
Factor3	C18-OH/C16-DC	1.00 (0.86-1.17)	0.972661	0.677393	0.97 (0.82-1.14)	0.71059	0.690003
Factor3	C20	1.02 (0.94-1.1)	0.622353	0.553945	1.00 (0.92-1.09)	0.962133	0.829331
Factor3	C18:1-DC	1.10 (0.94-1.29)	0.247708	0.495639	1.02 (0.86-1.21)	0.793391	0.542964
Factor3	C20-OH/C18-DC	1.01 (0.67-1.53)	0.946519	0.0127734	0.95 (0.63-1.43)	0.794696	0.0195105
Factor3	C22	0.96 (0.87-1.05)	0.346383	0.961938	0.94 (0.85-1.03)	0.197213	0.830928
Factor9	C8:1	1.22 (0.98-1.51)	0.0702735	0.0252131	1.22 (1.01-1.46)	0.0361517	0.0838882
Factor9	C10:3	1.15 (0.94-1.42)	0.176316	0.00640496	1.17 (0.95-1.45)	0.145044	0.0130679
Factor9	C10:2	1.31 (1.13-1.53)	0.000389359	0.602122	1.27 (1.08-1.5)	0.00413144	0.609733

## Sheet: Supplemental Table 6
Supplemental Table 6. Composite score of nine metabolites as continuous variables associate with MACE in TECOS and EXSCEL models
	TECOS				EXSCEL				Meta-analysis
	Univariate		Multivariate		Univariate		Multivariate		Univariate			Multivariate
	OR (95% CI)	p	OR (95% CI)	p	OR (95% CI)	p	OR (95% CI)	p	OR (95% CI)	p meta	p hetero	OR (95% CI)	p meta	p hetero
	1.15 (1.01-1.31)	0.04	1.14 (0.99-1.31)	0.08	1.22 (1.07-1.38)	0.003	1.19 (1.04-1.37)	0.01	1.18 (1.08-1.30)	0.0003	0.6	1.16 (1.06-1.29)	0.002	0.6
Composite score is created by scaling the log-transformed sum of the nine metabolites.
Nine metabolites included in composite score: C8, C10:1, C12-OH/C10/DC, C12:1, C12, C14:1, C14:2, C16:2, C16:1

## Sheet: Supplemental Table 7
Supplemental Table 7. Composite score of nine metabolites categorized as continuous variable with MACE in CATHGEN accelerated failure time model
	Univariate		Multivariate
	HR (95% CI)	p	HR (95% CI)	p
	1.42 (1.31-1.53)	1.51e-19	1.26 (1.15-1.37)	1.5e-07
Nine metabolites included in composite score: C8, C10:1, C12-OH/C10/DC, C12:1, C12, C14:1, C14:2, C16:2, C16:1

## Sheet: Supplemental Table 8
Supplemental Table 8. Composite score of nine metabolites categorized as continuous variable with MACE subcomponents in TECOS and EXSCEL
Outcome	TECOS	EXSCEL	Meta-analysis
	OR (95% CI)	OR (95% CI)	OR (95% CI)	p meta	p hetero
Non-fatal MI	1.00 (0.91-1.04)	1.00 (0.98-1.02)	1.00 (0.98-1.02)	0.926243	0.734728
Non-fatal stroke	1.04 (0.99-1.09)	1.00 (0.97-1.04)	1.02 (0.98-1.06)	0.359198	0.187184
CV death	1.05 (1.01-1.09)	1.04 (1.01-1.06)	1.04 (1.02-1.06)	7.46213e-05	0.536633
Nine metabolites included in composite score: C8, C10:1, C12-OH/C10/DC, C12:1, C12, C14:1, C14:2, C16:2, C16:1

## Sheet: Supplemental Table 9
Supplemental Table 9: Mean change in metabolite level in exenatide treated participants vs. placebo in EXSCEL
			Mean difference
Code	Metabolite	Factor	Drug	Control	p	Interaction p value
AC23	C14:1	Factor1	-0.00803705	0.07962	0.00601257	0.00779501
AC21	C12-OH/C10-DC	Factor3	0.0069019	0.0836841	0.008368	0.0139975
AC42	C16:1	Factor1	-0.0466497	0.0374581	0.0112006	0.00258528
AC22	C14:2	Factor1	-0.0165492	0.0753449	0.019998	0.00837443
AC19	C12:1	Factor9	-0.0194811	0.0555418	0.0216475	0.0149489
AC11	C8	Factor1	0.0176464	0.0850516	0.0401892	0.037969
AC20	C12	Factor1	0.0295622	0.0999946	0.0407659	0.0264495
AC41	C16:2	Factor1	-0.00304559	0.0716923	0.0851413	0.0819919
AC16	C10:1	Factor1	0.00837987	0.0625728	0.0992735	0.0581044
p values from Mann- Whitney-Wilcoxon non-parametric test;
Interaction p values for significant metabolites in linear mixed model after adjusted for change in weight (Metab_level = Time + Treatment + TimexTreatment +Weight_change)
