# Supplementary material for: Mitochondrial metabolites predict adverse cardiovascular events in individuals with diabetes
Source: JCI Insight. 2023 Sep 8;8(17):e168563. doi: 10.1172/jci.insight.168563 (PMC10544215; doi:10.1172/jci.insight.168563)
Supplement: Supporting data values [file jciinsight-8-168563-s141.xlsx]

## Sheet: Sheet1
The datasets generated for these analyses will be shared on reasonable request to the corresponding author for review by the EXSCEL and TECOS publications committees and the CATHGEN steering committee.
